# Supplementary material for: Synthesis Monitoring, Characterization and Cleanup of Ag-Polydopamine Nanoparticles Used as Antibacterial Agents with Field-Flow Fractionation
Source: Antibiotics (Basel). 2022 Mar 8;11(3):358. doi: 10.3390/antibiotics11030358 (PMC8944547; doi:10.3390/antibiotics11030358)
Supplement: Supplementary file 1 [file antibiotics-11-00358-s001.zip]

Archive with 1 entries (1 files):
- antibiotics-1624639-supplementary.pdf
